# Supplementary material for: Niche Overlap in Forest Tree Species Precludes a Positive Diversity–Productivity Relationship
Source: Plants (Basel). 2025 Jul 23;14(15):2271. doi: 10.3390/plants14152271 (PMC12348305; doi:10.3390/plants14152271)
Supplement: Supplementary file 1 [file plants-14-02271-s001.zip]

Archive with 1 entries (1 files):
- plants-3554043-supplementary.pdf
